# Supplementary material for: Rapid, sensitive, and low-cost detection of Escherichia coli bacteria in contaminated water samples using a phage-based assay
Source: Sci Rep. 2022 May 11;12:7741. doi: 10.1038/s41598-022-11468-2 (PMC9095594; doi:10.1038/s41598-022-11468-2)
Supplement: Supplementary file 2 — Supplementary Information 2. [file 41598_2022_11468_MOESM2_ESM.xlsx]

## Sheet: Plaque assay detail
		Plaque assay results for 92-phage library on 79 selected bacteria strains (ECOR strains 1-36 and 43 strains isolated by Global Good)
Key:	Plaques observed: 1
	No plaque observed: 0
	T2	T3	T4	T5	T6	T7	BW1	RB69	Phi 3	Phi6	Phi 7	Phi 13	TH-06	TH-07	TH-08	TH-09	TH-10	TH-11	TH-12	TH-13	121Q	N4	Haiti	ESC-7-11	MEO1	ΦX174	I2-2	HK243	PR64FS	PR772	HER252	P1KC	103	S54	K20	TH-14	TH-15	TH-16	TH-17	TH-18	TH-19	TH-20	TH-21	TH-22	TH-23	TH-24	TH-25	TH-26	TH-27
ECOR 1	0	0	0	0	0	0	0	0	0	0	0	0	0	0	0	0	0	0	0	0	0	0	0	0	0	0	0	0	0	0	0	0	0	0	0	0	0	0	0	0	0	0	0	0	0	0	0	0	0
ECOR 2	0	0	0	0	0	0	1	0	1	1	0	1	0	0	0	0	0	0	0	0	0	0	0	0	0	0	0	0	0	0	0	0	0	0	0	0	1	0	0	0	0	0	0	0	0	0	0	0	0
ECOR 3	0	0	0	0	0	0	0	0	0	0	1	0	0	0	0	0	0	0	0	1	0	0	0	0	0	0	0	0	0	0	0	0	0	0	0	0	0	0	0	0	0	0	0	0	0	0	0	0	0
ECOR 4	1	1	1	0	1	1	1	1	0	0	1	0	0	1	1	0	0	0	1	0	0	0	0	0	0	0	0	0	0	0	1	0	0	0	0	0	0	0	0	0	0	0	0	1	0	0	0	0	0
ECOR 5	1	1	1	1	1	0	0	0	1	0	1	0	0	0	0	0	0	0	0	0	0	0	0	0	0	0	0	1	0	0	0	0	0	0	0	0	0	0	0	0	0	0	0	0	0	0	0	0	0
ECOR 6	0	0	0	0	0	0	1	0	0	0	0	0	0	0	0	0	0	0	0	0	0	0	0	0	0	0	0	0	0	0	0	0	0	0	0	0	0	0	0	0	0	0	0	0	0	0	0	0	0
ECOR 7	0	0	0	0	0	0	0	0	1	0	0	0	0	0	0	1	0	0	0	0	0	0	0	0	0	0	0	0	0	0	0	0	0	0	0	0	0	0	0	0	0	0	0	0	0	0	0	0	0
ECOR 8	0	0	0	0	0	0	0	0	0	0	0	0	1	1	0	0	0	0	0	0	0	0	0	0	0	0	0	0	0	0	0	0	0	0	0	0	0	0	0	0	0	0	0	1	0	0	0	0	0
ECOR 9	0	0	0	0	0	0	0	0	1	1	0	1	0	0	0	0	0	0	0	0	0	0	0	0	0	0	0	0	0	0	0	0	0	0	0	0	0	0	0	0	0	0	0	0	0	0	0	0	0
ECOR 10	0	0	0	0	0	0	0	0	0	0	0	0	1	0	0	0	0	0	0	0	0	0	0	0	0	0	0	0	0	0	0	0	0	0	0	0	0	0	0	0	0	0	0	0	0	0	0	0	0
ECOR 11	0	0	0	0	0	0	1	1	0	0	1	0	0	1	0	0	0	0	1	0	0	0	0	0	0	0	0	0	0	0	0	0	0	0	1	0	0	0	0	0	0	0	0	0	0	0	0	0	0
ECOR 12	0	0	0	0	0	0	0	0	1	1	0	1	0	0	0	0	0	0	0	0	0	0	0	0	0	0	0	0	0	0	0	0	0	0	0	0	0	0	0	0	0	0	0	0	0	0	0	0	0
ECOR 13	1	1	1	1	1	1	1	1	1	1	1	1	0	1	1	0	0	0	0	0	0	0	0	0	0	0	0	1	0	0	1	0	0	0	1	0	0	0	0	0	0	0	0	1	0	0	0	0	0
ECOR 14	0	0	0	0	0	0	0	1	0	0	0	0	0	1	0	0	0	1	0	0	0	0	0	0	0	0	0	0	0	0	0	0	0	0	1	0	0	0	0	0	0	0	0	1	0	0	0	0	0
ECOR 15	0	0	0	0	0	0	0	1	0	0	0	0	0	0	0	0	0	0	0	0	0	0	0	0	0	0	0	0	0	0	0	0	0	0	1	0	0	0	0	0	0	0	0	0	0	0	0	0	0
ECOR 16	1	1	1	1	1	0	1	1	1	1	1	0	0	1	1	1	1	0	1	0	0	0	0	0	1	0	0	0	0	0	0	0	0	0	1	0	0	0	0	0	0	0	0	1	0	0	0	0	0
ECOR 17	0	0	0	0	0	0	0	0	0	0	0	0	1	0	0	1	0	0	0	0	0	0	0	0	0	0	0	0	0	0	0	0	0	0	0	0	0	0	0	0	0	0	0	0	0	0	0	0	0
ECOR 18	0	0	0	0	0	0	0	0	0	0	0	0	0	1	1	0	0	0	1	0	0	0	0	0	0	0	0	0	0	0	0	0	0	0	0	0	0	0	0	0	0	0	0	0	0	0	0	0	0
ECOR 19	0	0	0	0	0	0	0	0	0	0	0	0	0	0	1	0	0	0	1	0	0	0	0	0	0	0	0	0	0	0	0	0	0	0	1	0	0	0	0	0	0	0	0	0	0	0	0	0	0
ECOR 20	0	0	0	0	0	0	0	0	1	0	0	0	0	0	0	0	0	0	0	0	0	0	0	0	1	0	0	0	0	0	0	0	0	0	0	0	0	0	0	0	0	0	0	0	0	0	0	0	0
ECOR 21	0	0	0	1	0	0	0	0	0	0	0	0	0	0	0	0	0	0	0	0	0	0	0	0	1	0	0	0	0	0	0	0	0	0	0	0	0	0	0	0	0	0	0	0	0	0	0	0	0
ECOR 22	0	0	0	0	0	0	0	0	1	1	0	1	0	0	0	0	0	0	0	0	0	0	0	0	0	0	0	0	0	0	0	0	0	0	0	0	0	0	0	0	0	0	0	0	0	0	0	0	0
ECOR 23	0	0	0	0	0	0	0	0	0	0	0	0	1	0	0	0	0	0	0	0	0	1	0	0	0	0	0	0	0	0	1	0	0	0	0	0	0	0	0	0	0	0	0	0	0	1	0	0	0
ECOR 24	0	0	0	0	0	0	1	0	1	0	1	1	1	0	0	0	0	0	1	0	0	0	0	0	0	0	0	0	0	0	0	0	0	0	0	0	1	0	0	0	0	0	0	0	0	1	0	0	0
ECOR 25	0	0	0	0	0	0	0	1	0	0	0	0	0	1	1	0	0	0	0	0	0	0	0	0	0	0	0	0	0	0	0	0	0	0	1	0	0	0	0	0	0	0	0	0	0	0	0	0	0
ECOR 26	0	0	0	0	0	0	0	0	1	1	0	1	0	0	0	1	0	0	0	0	0	0	0	0	0	0	0	0	0	0	0	0	0	0	0	0	0	0	0	0	0	0	0	0	0	0	0	0	0
ECOR 27	0	0	0	0	0	0	0	0	1	0	0	1	0	0	0	0	0	0	0	0	0	0	0	0	0	0	1	0	0	1	0	0	0	0	0	0	0	0	0	0	0	0	0	0	0	0	0	0	0
ECOR 28	0	0	0	0	0	0	0	0	1	0	0	0	0	0	0	0	0	0	1	0	0	0	0	0	0	0	0	0	0	0	0	0	0	0	0	0	0	0	0	0	0	0	0	0	0	0	0	0	0
ECOR 29	0	0	0	0	0	0	0	0	0	0	0	0	0	0	0	1	1	0	0	0	0	0	0	0	0	0	0	0	0	0	0	0	0	0	0	0	0	0	0	0	0	0	0	0	0	0	0	0	0
ECOR 30	0	0	0	0	0	0	0	0	1	0	0	1	0	0	0	1	0	0	0	0	0	0	0	0	0	0	0	0	0	0	0	0	0	0	0	0	0	0	0	0	0	0	0	0	0	0	0	0	0
ECOR 31	0	0	0	0	0	0	0	0	0	0	0	0	0	0	0	0	0	0	0	0	0	0	0	0	0	0	0	0	0	0	0	0	0	0	0	0	0	0	0	0	0	0	0	0	0	0	0	0	0
ECOR 32	0	0	0	1	1	0	1	1	0	0	1	1	0	1	1	0	0	0	1	0	0	0	0	0	0	0	0	0	0	0	1	0	0	0	1	0	1	0	0	0	0	0	0	1	1	0	0	0	0
ECOR 33	0	0	0	0	1	0	1	1	0	0	1	1	0	1	1	0	0	0	1	0	0	0	0	0	0	0	0	0	0	0	1	0	0	0	1	0	1	0	0	0	0	0	0	1	1	0	0	0	0
ECOR 34	0	0	0	0	0	0	0	1	1	0	1	0	0	0	1	1	1	1	0	0	0	1	0	0	0	0	0	0	0	0	1	0	0	0	1	0	1	0	0	0	0	0	0	1	0	0	0	0	0
ECOR 35	0	0	0	0	0	0	0	0	0	0	0	0	0	0	0	1	1	0	1	0	0	0	0	0	1	0	0	0	0	0	0	0	0	0	0	0	0	0	0	0	0	0	0	0	0	0	0	0	0
ECOR 36	0	0	0	0	0	0	0	1	0	0	0	0	1	0	0	0	0	0	1	0	0	0	0	0	0	0	0	0	0	0	0	0	0	0	1	0	0	0	0	0	0	0	0	0	0	0	0	0	0
01-01	0	0	0	0	0	0	0	0	0	0	0	0	0	0	0	0	0	0	0	0	0	0	0	0	1	0	0	0	0	0	0	0	0	0	0	0	0	0	0	0	0	0	0	0	0	0	0	0	0
04-01	0	0	0	0	0	0	0	0	0	0	0	0	0	0	0	1	1	0	1	0	0	0	0	0	0	0	0	0	0	0	0	0	0	0	0	0	0	1	0	0	0	1	0	0	0	0	0	0	0
06-01	0	0	0	0	0	0	0	0	0	0	0	0	0	0	0	1	1	0	0	0	0	0	0	0	0	0	0	0	0	0	0	0	0	0	0	0	0	0	0	0	0	0	0	0	0	0	0	0	0
06-09	1	0	0	0	0	0	0	0	0	0	0	0	0	0	0	0	0	0	0	0	0	0	0	0	0	0	0	0	0	0	0	0	0	0	0	0	0	0	0	0	0	0	0	0	0	0	0	0	0
06-10	0	0	0	0	1	0	0	0	0	1	0	1	0	0	0	0	0	0	1	0	0	0	0	0	0	0	0	0	0	0	0	0	0	0	0	0	0	0	0	0	0	0	0	0	0	0	0	0	0
06-12	0	0	0	0	0	0	0	0	0	1	0	0	0	0	0	0	0	0	1	0	0	0	0	0	0	0	0	0	0	0	0	0	0	0	0	0	0	0	0	0	0	0	0	0	0	0	0	0	0
06-14	0	0	0	0	0	0	0	0	0	0	0	1	0	0	0	1	0	0	1	0	0	0	0	0	0	0	0	0	0	0	0	0	0	0	0	0	0	0	0	0	0	0	0	0	0	0	0	0	0
06-20	0	0	0	0	0	0	0	0	1	0	0	0	0	0	0	0	0	0	0	0	0	0	0	0	0	0	0	0	0	0	0	0	0	0	0	0	0	0	0	0	0	0	0	0	0	0	0	0	0
06-22	0	0	0	0	0	0	0	0	0	0	0	1	0	0	0	1	1	0	0	0	0	0	0	0	0	0	0	0	0	0	0	0	0	0	0	0	0	0	0	0	0	0	0	0	0	0	0	0	0
06-24	0	0	0	0	1	0	0	0	0	0	0	0	0	0	0	1	0	0	0	0	0	0	0	0	0	0	0	0	0	0	0	0	0	0	0	0	0	0	0	0	0	0	0	0	0	0	0	0	0
07-01	0	0	0	0	0	0	0	0	0	0	0	0	0	0	0	0	0	0	0	0	0	0	0	0	0	0	0	0	0	0	0	0	0	0	0	0	0	0	0	0	0	0	0	0	0	0	0	0	0
07-06	0	0	0	0	0	0	0	0	0	0	0	0	0	0	0	0	0	0	0	0	0	0	0	0	0	0	0	0	0	0	0	0	0	0	0	0	0	0	0	1	0	0	0	0	0	0	0	0	0
07-07	0	0	0	0	0	0	0	0	1	1	0	0	0	0	0	0	0	0	0	0	0	0	0	0	0	0	0	0	0	0	0	0	0	0	0	0	0	0	0	0	0	0	0	0	0	0	0	0	0
07-12	0	0	0	0	0	0	0	0	0	0	1	1	1	0	0	0	1	0	1	0	0	0	0	0	0	0	0	0	0	0	0	0	0	0	0	0	0	0	0	0	0	0	0	6	0	0	0	0	0
09-01	0	0	0	0	0	0	0	0	0	1	0	0	0	0	0	1	1	0	0	0	0	0	0	0	0	0	0	0	0	0	0	0	0	0	0	0	0	0	0	0	0	0	0	0	0	0	0	0	0
09-02	1	0	0	0	0	0	0	0	0	0	0	0	0	0	0	0	0	0	0	0	0	0	0	0	0	0	0	0	0	0	0	0	0	0	0	0	0	0	6	0	0	0	0	0	0	0	0	0	0
09-04	0	0	0	0	1	0	0	0	0	0	0	0	0	0	0	0	0	0	0	0	0	0	0	0	0	0	0	0	0	0	0	0	0	0	0	0	0	0	6	0	0	0	0	0	0	0	0	0	0
09-05	0	0	0	0	0	0	0	0	0	0	0	0	0	0	0	0	0	0	0	0	0	0	0	0	0	0	0	0	0	0	0	0	0	0	0	0	0	0	6	0	0	0	0	0	0	0	0	0	0
09-12	0	0	0	0	0	0	0	0	0	0	0	0	0	0	0	0	0	0	0	0	0	0	0	0	0	0	0	0	0	0	0	0	0	0	0	0	0	0	0	0	0	0	0	0	0	0	0	0	0
09-13	0	0	0	0	0	0	0	0	1	1	0	0	0	0	0	1	0	0	1	0	0	0	0	0	0	0	0	0	0	0	0	0	0	0	0	0	0	0	0	0	0	0	0	0	0	0	0	0	0
10-01	0	0	0	0	0	0	0	0	0	0	0	0	0	0	0	1	1	0	0	0	0	0	0	0	0	0	0	0	0	0	0	0	0	0	0	0	0	0	0	0	0	0	0	0	0	0	0	0	0
10-02	0	0	0	0	0	0	0	0	0	0	0	0	0	0	0	1	0	0	0	0	0	0	0	0	0	0	0	0	0	0	0	0	0	0	0	0	0	0	0	0	0	0	0	0	0	0	0	0	0
10-04	0	0	0	0	0	0	0	0	0	0	0	1	0	0	0	0	0	0	0	0	0	0	0	0	0	0	0	0	0	0	0	0	0	0	0	0	1	0	0	0	0	0	0	0	0	0	0	0	1
10-11	0	0	0	0	0	0	0	0	0	0	0	0	0	0	0	1	1	0	0	0	0	0	0	0	0	0	0	0	0	0	0	0	0	0	0	0	0	0	0	0	0	0	0	0	0	0	0	0	0
11-01	0	0	1	1	0	0	0	0	0	0	1	1	1	0	0	0	0	0	0	0	0	0	0	0	0	0	0	0	0	0	0	0	0	0	0	0	0	0	0	0	0	0	0	1	0	0	0	0	0
11-02	0	0	0	0	0	0	0	0	0	0	0	0	0	0	0	0	0	0	0	0	0	0	0	0	0	0	0	0	0	0	0	0	0	0	0	0	0	0	0	0	0	0	0	0	0	0	0	0	0
11-03	0	0	0	1	0	0	0	0	0	0	0	0	0	0	0	0	0	0	0	0	0	0	0	0	0	0	0	0	0	0	0	0	0	0	0	0	0	0	0	0	1	0	0	0	0	0	0	0	0
11-04	0	0	1	1	0	0	0	0	0	1	0	0	0	0	0	1	1	0	0	0	0	0	0	0	0	0	0	0	0	0	0	0	0	0	0	0	0	0	0	0	0	0	0	0	0	0	0	0	0
11-05	0	0	0	0	0	0	0	0	0	0	1	0	0	1	1	0	0	0	0	0	0	0	0	0	0	0	0	0	0	0	0	0	0	0	0	0	0	0	0	0	0	0	0	0	0	0	0	0	0
11-06	0	0	0	0	0	0	0	0	0	0	0	0	0	0	0	0	0	0	0	0	0	0	0	0	0	0	0	0	0	0	0	0	0	0	0	0	0	0	0	0	0	0	0	0	0	0	0	0	0
11-07	0	0	0	0	0	0	0	0	0	0	0	0	0	0	0	0	1	0	1	0	0	0	0	0	0	0	0	0	0	0	0	0	0	0	0	0	0	0	0	0	0	0	0	0	0	0	0	0	0
11-08	0	0	0	0	0	0	0	0	0	0	0	0	0	0	0	0	0	0	0	0	0	0	0	0	0	0	0	0	0	0	0	0	0	0	0	0	0	0	0	0	0	0	0	0	0	0	0	0	0
12-01	0	0	1	1	0	0	0	0	0	0	0	0	0	0	0	0	0	0	0	0	0	0	0	0	0	0	0	0	0	0	0	0	0	0	0	0	0	0	0	0	0	0	0	0	0	0	0	0	0
12-02	0	0	0	0	0	0	0	0	0	0	0	0	0	0	0	0	0	0	0	0	0	0	0	0	0	0	0	0	0	0	0	0	0	0	0	0	0	0	0	0	0	0	0	0	0	0	0	0	0
12-10	0	0	0	1	0	0	0	0	0	0	0	0	0	0	0	0	0	0	0	0	0	0	0	0	0	0	0	0	0	0	0	0	0	0	0	0	0	0	0	0	0	0	0	0	0	0	0	0	0
12-19	0	0	0	0	0	0	0	0	0	0	1	0	0	0	0	0	0	0	0	0	0	0	0	0	0	0	0	0	0	0	0	0	0	0	0	0	0	0	0	0	0	0	0	1	0	0	0	0	0
13-01	0	0	0	0	0	0	0	0	0	0	0	0	0	0	0	1	1	0	1	0	0	0	0	0	0	0	0	0	0	0	0	0	0	0	0	0	0	0	0	0	0	0	0	0	0	0	0	0	0
13-08	0	0	0	0	0	0	0	0	0	0	0	0	0	0	0	0	0	0	0	0	0	0	0	0	0	0	0	0	0	0	0	0	0	0	0	0	0	0	0	0	0	0	0	0	0	0	0	0	0
15-01	0	0	0	0	0	0	0	0	0	0	0	0	0	0	0	0	0	0	0	0	0	0	0	1	0	0	0	0	0	0	0	0	0	0	0	0	0	0	0	0	0	0	0	0	0	0	0	0	0
15-02	0	0	0	0	0	0	0	0	0	1	0	0	0	0	0	1	0	0	1	0	0	0	0	0	0	0	0	0	0	0	0	0	0	0	0	0	0	0	0	0	0	0	0	0	0	0	0	0	0
15-04	0	0	0	0	0	0	0	0	0	0	0	0	0	0	0	1	0	0	0	0	0	0	0	0	0	0	0	0	0	0	0	0	0	0	0	0	0	0	0	0	0	0	0	0	0	0	0	0	0
15-08	1	0	0	0	1	0	0	0	0	1	0	0	0	0	0	1	0	0	0	0	0	0	0	0	0	0	0	0	0	0	0	0	0	0	0	0	0	0	0	0	0	0	0	0	0	0	0	0	0
16-01	0	0	0	0	0	0	0	0	0	0	0	0	0	0	0	0	0	0	0	0	0	1	0	0	0	0	0	0	0	0	0	0	0	0	0	0	0	0	0	0	0	0	0	0	0	0	0	0	0
[truncated: 43 more columns]

## Sheet: Plaque compare to Luminescence
		Plaque assay compared to luminescence assay results for phage in cocktail on 79 selected bacteria strains (ECOR strains 1-36 and 43 strains isolated by Global Good)
	Key:	Plaques observed: 1
		No plaque observed: 0
		PJ133*: The phage contains nanoluciferase in plaque assay
	BW-1		HER-252		Phi3		PJ133*		RB69		T7		TH07		TH09
	Plaquing	Luminescence	Plaquing	Luminescence	Plaquing	Luminescence	Plaquing	Luminescence	Plaquing	Luminescence	Plaquing	Luminescence	Plaquing	Luminescence	Plaquing	Luminescence
ECOR 1	0	0	0	0	0	0	1	1	0	1	0	1	0	1	0	1
ECOR 2	1	1	0	0	1	1	1	1	0	0	0	0	0	1	0	1
ECOR 3	0	1	0	1	0	1	0	1	0	1	0	1	0	1	0	1
ECOR 4	1	1	1	1	0	1	0	1	1	1	1	1	1	1	0	1
ECOR 5	0	1	0	1	1	1	0	1	0	0	0	0	0	1	0	1
ECOR 6	1	1	0	1	0	0	0	1	0	1	0	1	0	1	0	1
ECOR 7	0	1	0	1	1	1	0	1	0	1	0	0	0	1	1	0
ECOR 8	0	1	0	1	0	1	0	1	0	1	0	0	1	0	0	0
ECOR 9	0	1	0	0	1	1	1	1	0	0	0	0	0	1	0	1
ECOR 10	0	1	0	0	0	0	0	1	0	0	0	0	0	0	0	1
ECOR 11	1	1	0	1	0	0	0	1	1	1	0	0	1	1	0	1
ECOR 12	0	1	0	1	1	1	0	1	0	0	0	0	0	1	0	1
ECOR 13	1	1	1	1	1	1	0	1	1	1	1	1	1	1	0	1
ECOR 14	0	0	0	1	0	0	0	1	1	1	0	0	1	0	0	1
ECOR 15	0	1	0	1	0	1	0	1	1	1	0	1	0	1	0	1
ECOR 16	1	0	0	1	1	1	0	1	1	1	0	1	1	1	1	1
ECOR 17	0	1	0	1	0	1	0	1	0	0	0	1	0	1	1	1
ECOR 18	0	0	0	0	0	0	0	1	0	0	0	0	1	1	0	0
ECOR 19	0	0	0	0	0	0	0	1	0	0	0	0	0	0	0	0
ECOR 20	0	0	0	0	1	0	0	1	0	0	0	1	0	0	0	0
ECOR 21	0	0	0	0	0	0	0	1	0	0	0	0	0	0	0	0
ECOR 22	0	1	0	1	1	1	1	1	0	1	0	0	0	1	0	1
ECOR 23	0	1	1	1	0	1	0	1	0	1	0	0	0	0	0	1
ECOR 24	1	1	0	1	1	0	0	1	0	0	0	0	0	0	0	1
ECOR 25	0	1	0	0	0	0	0	1	1	1	0	1	1	1	0	1
ECOR 26	0	1	0	1	1	1	1	1	0	0	0	1	0	1	1	1
ECOR 27	0	0	0	0	1	1	0	1	0	0	0	1	0	0	0	1
ECOR 28	0	0	0	0	1	1	0	1	0	1	0	1	0	0	0	1
ECOR 29	0	1	0	0	0	1	0	1	0	0	0	0	0	0	1	1
ECOR 30	0	1	0	1	1	1	0	1	0	1	0	0	0	1	1	0
ECOR 31	0	1	0	0	0	0	0	1	0	0	0	0	0	1	0	1
ECOR 32	1	1	1	1	0	1	0	1	1	1	0	1	1	1	0	1
ECOR 33	1	1	1	1	0	1	0	1	1	1	0	0	1	1	0	1
ECOR 34	0	1	1	1	1	1	0	1	1	1	0	0	0	1	1	0
ECOR 35	0	1	0	1	0	1	0	1	0	0	0	0	0	1	1	0
ECOR 36	0	1	0	1	0	0	0	1	1	1	0	0	0	1	0	1
01-01	0	0	0	0	0	0	0	0	0	0	0	0	0	0	0	0
04-01	0	1	0	0	0	1	0	0	0	0	0	0	0	0	1	0
06-01	0	1	0	0	0	1	0	0	0	0	0	0	0	0	1	0
06-09	0	0	0	0	0	0	0	1	0	0	0	0	0	0	0	0
06-10	0	1	0	0	0	1	0	1	0	0	0	0	0	0	0	1
06-12	0	1	0	1	0	1	0	1	0	0	0	0	0	0	0	1
06-14	0	1	0	0	0	1	0	1	0	0	0	0	0	0	1	1
06-20	0	1	0	0	1	1	0	1	0	0	0	0	0	0	0	1
06-22	0	0	0	1	0	0	0	1	0	0	0	1	0	1	1	0
06-24	0	0	0	1	0	1	0	1	0	0	0	0	0	0	1	0
07-01	0	0	0	0	0	0	0	0	0	0	0	0	0	0	0	0
07-06	0	1	0	1	0	1	0	1	0	0	0	0	0	0	0	1
07-07	0	1	0	1	1	1	0	1	0	0	0	0	0	0	0	1
07-12	0	1	0	1	0	1	0	1	0	1	0	0	0	0	0	1
09-01	0	0	0	0	0	1	0	1	0	0	0	0	0	0	1	1
09-02	0	1	0	1	0	0	0	1	0	0	0	0	0	0	0	1
09-04	0	1	0	1	0	1	0	1	0	0	0	0	0	0	0	1
09-05	0	1	0	1	0	1	0	1	0	0	0	0	0	0	0	1
09-12	0	1	0	0	0	1	0	1	0	0	0	0	0	0	0	1
09-13	0	0	0	0	1	1	0	1	0	0	0	0	0	0	1	1
10-01	0	1	0	1	0	0	0	1	0	0	0	0	0	0	1	1
10-02	0	0	0	1	0	1	0	1	0	0	0	0	0	0	1	0
10-04	0	1	0	1	0	0	0	0	0	0	0	0	0	0	0	0
10-11	0	0	0	1	0	1	0	1	0	0	0	0	0	0	1	0
11-01	0	1	0	1	0	1	0	0	0	1	0	0	0	0	0	1
11-02	0	0	0	0	0	1	0	0	0	0	0	0	0	0	0	0
11-03	0	1	0	1	0	1	0	1	0	1	0	0	0	0	0	1
11-04	0	0	0	0	0	1	1	1	0	0	0	0	0	0	1	1
11-05	0	1	0	1	0	1	0	1	0	1	0	0	1	1	0	1
11-06	0	1	0	1	0	0	0	0	0	1	0	0	0	0	0	0
11-07	0	1	0	0	0	1	0	1	0	0	0	1	0	1	0	1
11-08	0	1	0	1	0	1	0	1	0	0	0	0	0	0	0	0
12-01	0	0	0	0	0	0	0	0	0	1	0	0	0	0	0	0
12-02	0	0	0	0	0	0	0	0	0	0	0	0	0	0	0	0
12-10	0	0	0	0	0	0	0	0	0	0	0	0	0	0	0	0
12-19	0	1	0	1	0	1	0	0	0	1	0	1	0	0	0	0
13-01	0	1	0	0	0	1	0	1	0	1	0	0	0	1	1	1
13-08	0	1	0	1	0	1	0	1	0	1	0	1	0	0	0	1
15-01	0	1	0	1	0	1	1	1	0	0	0	1	0	1	0	1
15-02	0	0	0	0	0	1	0	1	0	0	0	0	0	1	1	1
15-04	0	1	0	1	0	1	0	1	0	0	0	0	0	0	1	1
15-08	0	1	0	0	0	1	0	1	0	1	0	0	0	1	1	1
16-01	0	0	0	0	0	0	0	0	0	0	0	0	0	0	0	0
